# Supplementary material for: Identification of Patients with Potential Atrial Fibrillation during Sinus Rhythm Using Isolated P Wave Characteristics from 12-Lead ECGs
Source: J Pers Med. 2022 Sep 29;12(10):1608. doi: 10.3390/jpm12101608 (PMC9604932; doi:10.3390/jpm12101608)
Supplement: Supplementary file 1 [file jpm-12-01608-s001.zip]

Archive with 1 entries (1 files):
- jpm-1796577-supplementary.pdf
